# Supplementary material for: Genome-wide mapping of gene-microbe interactions in the murine lung microbiota based on quantitative microbial profiling
Source: Anim Microbiome. 2023 Jun 1;5:31. doi: 10.1186/s42523-023-00250-y (PMC10234247; doi:10.1186/s42523-023-00250-y)
Supplement: Supplementary file 2 — Additional file 2: Table S1-3. Summary statistics of CMM-RA, CMM-QMP, and ddPCR-DNA/RNA traits, respectively. Table S4-6. Sources of variation for CMM-RA, CMM-QMP, and ddPCR-DNA/RNA traits, respectively. [file 42523_2023_250_MOESM2_ESM.xlsx]

## Sheet: Table S1
Table S1. Summary statistics of CMM-RA traits (shown in percentages).
Abbreviations: min = minimum, max = maximum, std.dev = standard deviation, coef.var = coefficient variation, Uncl. = unclassified
	CMM-RA
Rank	Trait	min	max	mean	std.dev	coef.var
Genus	Pelomonas	0	82.85	7.50496	15.6787	2.08911
	Lactobacillus	0	88.15	9.84576	17.4607	1.77342
	Streptococcus	0	65	5.4063	10.3588	1.91606
	Propionibacterium	0	30.175	1.31436	3.1289	2.38055
	Staphylococcus	0	62.925	3.2531	6.12089	1.88156
	Corynebacterium	0	65.925	3.25692	7.19799	2.21006
	Micrococcus	0	14.875	1.04112	2.03481	1.95445
	Eisenbergiella	0	37.425	2.978	4.76064	1.5986
	Bacteroides	0	9.975	0.835227	1.46927	1.75912
	Oscillibacter	0	14.125	1.54143	2.17664	1.4121
	Uncl. Lachnospiraceae	0	47	8.79225	8.89943	1.01219
	Uncl. Porphyromonadaceae	0	28.5	2.26932	4.48319	1.97557
	Uncl. Ruminococcaceae	0	8.25	1.15671	1.50998	1.30541
	Uncl. Bacteroidales	0	23	2.01725	3.30997	1.64083
	Uncl. Clostridiales	0	5.675	0.839979	1.01574	1.20925
	Uncl. Bacteroidetes	0	20.875	2.17789	2.97893	1.36781
	Uncl. Bacteria	0	7.725	0.915806	1.08088	1.18025
Family	Comamonadaceae	0	84.55	8.84019	15.8018	1.7875
	Lactobacillaceae	0	88.15	9.84576	17.4607	1.77342
	Streptococcaceae	0	74.375	7.14339	12.3855	1.73385
	Propionibacteriaceae	0	30.175	1.47851	3.20755	2.16944
	Staphylococcaceae	0	62.925	3.29008	6.12737	1.86238
	Corynebacteriaceae	0	65.925	3.25733	7.19819	2.20984
	Flavobacteriaceae	0	13.7	1.96229	2.3882	1.21705
	Porphyromonadaceae	0	28.5	2.58471	4.52936	1.75236
	Burkholderiales incertae sedis	0	15.275	1.11322	1.73228	1.55609
	Micrococcaceae	0	22.3	1.81798	3.12908	1.72119
	Lachnospiraceae	0	72.375	16.3094	15.6537	0.959794
	Moraxellaceae	0	68.375	2.01601	6.11202	3.03174
	Enterobacteriaceae	0	13.975	1.16343	1.8613	1.59984
	Ruminococcaceae	0	28.1	4.51932	5.19332	1.14914
	Microbacteriaceae	0	12.875	1.20341	1.75938	1.462
	Sphingomonadaceae	0	15.825	1.0061	1.86046	1.84918
Order	Burkholderiales	0	86.1	10.8485	16.3771	1.50963
	Lactobacillales	0	95.7	17.2169	23.24	1.34983
	Pseudomonadales	0	90.7	5.09845	13.8292	2.71243
	Actinomycetales	0	69.875	9.72428	11.1891	1.15064
	Bacillales	0	62.975	4.93905	6.90172	1.39738
	Flavobacteriales	0	14.3	2.1812	2.6493	1.21461
	Bacteroidales	0	56.925	6.81209	9.04286	1.32747
	Clostridiales	0.05	83.375	24.3871	20.7671	0.851562
	Enterobacteriales	0	13.975	1.16343	1.8613	1.59984
	Sphingomonadales	0	15.825	1.08585	1.904	1.75347
	Rhizobiales	0	22.275	1.03678	2.37877	2.29439
Class	Betaproteobacteria	0	86.45	11.4082	16.5025	1.44655
	Bacilli	0.475	96.325	22.1594	22.5675	1.01842
	Gammaproteobacteria	0	90.725	8.8186	14.3554	1.62785
	Actinobacteria	0	69.9	10.3178	11.4292	1.10772
	Flavobacteriia	0	14.3	2.1812	2.6493	1.21461
	Bacteroidia	0	56.925	6.81209	9.04286	1.32747
	Clostridia	0.05	83.375	24.3934	20.7648	0.851246
	Deltaproteobacteria	0	23.375	1.48874	2.70121	1.81443
	Alphaproteobacteria	0	38.425	3.78822	5.2497	1.38579
Phylum	Proteobacteria	0.75	92.1	26.2227	21.2311	0.809643
	Firmicutes	2.075	96.925	47.2658	24.3155	0.514441
	Actinobacteria	0	69.9	10.3299	11.4318	1.10667
	Bacteroidetes	0.025	72.6	12.1768	10.6582	0.875291
	Cyanobacteria/Chloroplast	0	19.4	1.22138	2.02917	1.66137
ASV	ASV1_Pelomonas	0	52.125	5.69959	11.517	2.02067
	ASV2_Lactobacillus	0	56.575	4.70114	9.93874	2.11411
	ASV4_Pelomonas	0	50.45	1.75	5.55431	3.17389
	ASV6_Streptococcus	0	60.975	1.95413	6.02055	3.08093
	ASV7_Lactobacillus	0	17.9	1.48316	3.14217	2.11856
	ASV8_Propionibacterium	0	29.775	1.10258	2.9006	2.63073
	ASV9_Staphylococcus	0	11	0.94876	1.71853	1.81134
	ASV10_Corynebacterium	0	37.825	0.905888	2.89851	3.19964
	ASV12_Flavobacterium	0	7.35	0.92562	1.22359	1.32191
	ASV13_Uncl. Porphyromonadaceae	0	17.9	1.01674	2.50954	2.46823
	ASV15_Tepidimonas	0	14.925	0.655682	1.56051	2.37998
	ASV17_Uncl. Bacteroidetes	0	10.925	0.722521	1.60495	2.22132
	ASV21_Lactobacillus	0	7.725	0.57686	1.19417	2.07012

## Sheet: Table S2
Table S2. Summary statistics of CMM-QMP traits.
Abbreviations: min = minimum, max = maximum, std.dev = standard deviation, coef.var = coefficient variation, Uncl. = unclassified
	CMM-QMP
Rank	Trait	min	max	mean	std.dev	coef.var
Genus	Pelomonas	0	54.8014	4.24618	9.44866	2.22522
	Lactobacillus	0	1160.5	30.9864	133.013	4.29262
	Streptococcus	0	334.169	9.50434	36.052	3.79321
	Propionibacterium	0	16.6667	0.648695	1.58863	2.44897
	Staphylococcus	0	37.7119	1.50175	3.2184	2.1431
	Corynebacterium	0	25.791	1.43621	3.08072	2.14504
	Micrococcus	0	6.45283	0.485899	0.945635	1.94615
	Eisenbergiella	0	659.958	10.6819	58.0876	5.43797
	Bacteroides	0	160.658	3.51884	17.164	4.87775
	Oscillibacter	0	665.907	8.78897	51.7337	5.88621
	Uncl. Lachnospiraceae	0	1389.89	32.2757	137.67	4.26545
	Uncl. Porphyromonadaceae	0	490.046	9.5076	44.2112	4.65009
	Uncl. Ruminococcaceae	0	404.59	5.12933	29.6541	5.78128
	Uncl. Bacteroidales	0	348.672	10.0001	40.5829	4.05827
	Uncl. Clostridiales	0	239.422	3.5013	18.972	5.41857
	Uncl. Bacteroidetes	0	386.515	7.64556	36.2748	4.74456
	Uncl. Bacteria	0	5.71371	0.468271	0.661345	1.41231
Family	Comamonadaceae	0	55.9928	4.96957	9.5416	1.92
	Lactobacillaceae	0	1160.98	30.8068	133.061	4.3192
	Streptococcaceae	0	356.869	11.5226	39.438	3.42268
	Propionibacteriaceae	0	16.4286	0.687892	1.56635	2.27703
	Staphylococcaceae	0	37.9506	1.55386	3.25741	2.09633
	Corynebacteriaceae	0	26.7463	1.48238	3.12126	2.10557
	Flavobacteriaceae	0	6.68182	0.479122	0.745755	1.5565
	Porphyromonadaceae	0	490.046	10.452	45.6668	4.36917
	Burkholderiales incertae sedis	0	5.95855	0.485884	0.83987	1.72854
	Micrococcaceae	0	13.1416	0.891341	1.65739	1.85943
	Lachnospiraceae	0	2465.14	56.964	235.512	4.13441
	Moraxellaceae	0	28.2013	0.959369	2.76478	2.88188
	Enterobacteriaceae	0	32.3676	0.787697	2.35172	2.98556
	Ruminococcaceae	0	1377.27	20.537	110.643	5.38747
	Microbacteriaceae	0	5.48624	0.482041	0.793482	1.64609
	Sphingomonadaceae	0	14.0705	0.537841	1.36971	2.54668
Order	Burkholderiales	0	56.7076	6.40238	10.3853	1.6221
	Lactobacillales	0	1311.68	42.4695	155.625	3.66439
	Pseudomonadales	0	310.182	5.02983	28.3606	5.63847
	Actinomycetales	0	41.9048	4.46697	5.16134	1.15544
	Bacillales	0	37.2346	2.67749	3.9674	1.48176
	Flavobacteriales	0	7.15909	0.511494	0.861751	1.68477
	Bacteroidales	0	1049.59	30.6786	119.458	3.89386
	Clostridiales	0	4100.64	82.6799	359.957	4.35362
	Enterobacteriales	0	29.9877	0.767115	2.18653	2.85033
	Sphingomonadales	0	13.5935	0.597733	1.40565	2.35163
	Rhizobiales	0	20.0325	0.571277	1.77822	3.1127
Class	Betaproteobacteria	0	56.9458	6.63695	10.4656	1.57687
	Bacilli	0	1312.16	44.9871	155.638	3.45961
	Gammaproteobacteria	0	342.795	8.51637	30.3241	3.56069
	Actinobacteria	0	42.381	5.0429	5.11347	1.014
	Flavobacteriia	0	5.96708	0.591033	0.822219	1.39116
	Bacteroidia	0	1049.35	30.658	119.348	3.89288
	Clostridia	0	4100.64	82.616	359.967	4.35712
	Deltaproteobacteria	0	185.875	4.81623	21.1872	4.39913
	Alphaproteobacteria	0	41.411	2.10116	4.1927	1.99542
Phylum	Proteobacteria	0.717391	348.509	23.6252	42.9522	1.81806
	Firmicutes	0.715909	4151.81	128.694	419.295	3.25808
	Actinobacteria	0	42.619	4.86097	5.13119	1.05559
	Bacteroidetes	0	1328.76	39.4933	149.952	3.79689
	Cyanobacteria/Chloroplast	0	10.7522	0.644035	1.22086	1.89564
ASV	ASV1_Pelomonas	0	438.412	31.8959	69.4015	2.17587
	ASV2_Lactobacillus	0	7061.38	121.866	603.824	4.95482
	ASV4_Pelomonas	0	361.905	10.2314	34.5886	3.38061
	ASV6_Streptococcus	0	3365.49	51.302	299.322	5.83451
	ASV7_Lactobacillus	0	2182.57	38.7115	204.278	5.27693
	ASV8_Propionibacterium	0	166.667	5.39811	13.7369	2.54476
	ASV9_Staphylococcus	0	71.4286	4.60328	9.57059	2.07908
	ASV10_Corynebacterium	0	233.333	4.25875	16.5588	3.88817
	ASV12_Flavobacterium	0	3239.2	46.5611	264.556	5.68191
	ASV13_Uncl. Porphyromonadaceae	0	3784.13	42.4844	314.817	7.41017
	ASV15_Tepidimonas	0	8073.04	54.6288	551.387	10.0933
	ASV17_Uncl. Bacteroidetes	0	354.681	7.29372	31.6364	4.33749
	ASV21_Lactobacillus	0	568.86	8.51875	46.0578	5.40663

## Sheet: Table S3
Table S3. Summary statistics of ddPCR-DNA/RNA traits.
Abbreviations: min = minimum, max = maximum, std.dev = standard deviation, coef.var = coefficient variation
	ddPCR-DNA/RNA
	Trait	min	max	mean	std.dev	coef.var
DNA	Lactobacillus	0	196	8.24711	21.7947	2.6427
	Pelomonas	0	102	14.8098	21.0575	1.42186
RNA	Lactobacillus	0	2200	62.357	220.775	3.54049
	Pelomonas	1	83	29.7852	25.1548	0.844539

## Sheet: Table S4
Table S4. Sources of variation for CMM-RA traits.
Abbreviations: Uncl. = unclassified
	CMM-RA	Variance component		% Total Variance		Fixed Structure
Rank	Trait	Cage	Residual	Cage	Residual	R2m
Genus	Pelomonas	0.425	1.049	28.8331	71.1669	0.33024
	Lactobacillus	0	1.16258	0	100	0.16489
	Streptococcus	0.00594	0.82621	0.713814	99.2862	0.034104
	Propionibacterium	0	0.706	0	100	0.160179
	Staphylococcus	0.00315	0.82975	0.378197	99.6218	0.129008
	Corynebacterium	0	0.765	0	100	0.128047
	Micrococcus	0	0.757	0	100	0.0821151
	Eisenbergiella	0.0121	0.6163	1.92553	98.0745	0.0232319
	Bacteroides	0	0.752	0	100	0.0162718
	Oscillibacter	0.0267	0.6923	3.71349	96.2865	0.0577219
	Uncl. Lachnospiraceae	0.00967	0.47824	1.98192	98.0181	0.0463011
	Uncl. Porphyromonadaceae	0	0.866	0	100	0.0592401
	Uncl. Ruminococcaceae	0	0.68	0	100	0.0354456
	Uncl. Bacteroidales	0.00791	0.76159	1.02794	98.9721	0.108887
	Uncl. Clostridiales	0	0.567	0	100	0.0289441
	Uncl. Bacteroidetes	0.0104	0.4227	2.40129	97.5987	0.0280672
	Uncl. Bacteria	0	0.477	0	100	0.0209637
Family	Comamonadaceae	0	0.805	0	100	0.267579
	Lactobacillaceae	0	1.16	0	100	0.16489
	Streptococcaceae	0	0.888	0	100	0.0379663
	Propionibacteriaceae	0	0.721	0	100	0.137408
	Staphylococcaceae	0.00622	0.83501	0.739394	99.2606	0.125039
	Corynebacteriaceae	0	0.766	0	100	0.128051
	Flavobacteriaceae	0	0.565	0	100	0.0490971
	Porphyromonadaceae	0	0.751	0	100	0.0479558
	Burkholderiales incertae sedis	0	0.679	0	100	0.0717754
	Micrococcaceae	0	0.667	0	100	0.128053
	Lachnospiraceae	0	0.421	0	100	0.0430447
	Moraxellaceae	0	0.609	0	100	0.112889
	Enterobacteriaceae	0.109	0.531	17.0312	82.9688	0.257539
	Ruminococcaceae	0	0.556	0	100	0.0423624
	Microbacteriaceae	0	0.601	0	100	0.0600181
	Sphingomonadaceae	0	0.552	0	100	0.0436856
Order	Burkholderiales	0.0173	0.4862	3.43595	96.5641	0.266257
	Lactobacillales	0	0.666	0	100	0.102025
	Pseudomonadales	0	0.754	0	100	0.10564
	Actinomycetales	0	0.742	0	100	0.130124
	Bacillales	0	0.589	0	100	0.115517
	Flavobacteriales	0	0.59	0	100	0.0460687
	Bacteroidales	0	0.674	0	100	0.0493595
	Clostridiales	0	0.284	0	100	0.0312981
	Enterobacteriales	0.109	0.531	17.0312	82.9688	0.257539
	Sphingomonadales	0	0.561	0	100	0.0434576
	Rhizobiales	0	0.568	0	100	0.0645994
Class	Betaproteobacteria	0.00967	0.49232	1.92633	98.0737	0.250948
	Bacilli	0.00674	0.26219	2.50623	97.4938	0.0685511
	Gammaproteobacteria	0.000826	0.465206	0.177241	99.8228	0.0706411
	Actinobacteria	0	0.502	0	100	0.113103
	Flavobacteriia	0	0.59	0	100	0.0460687
	Bacteroidia	0	0.674	0	100	0.0493595
	Clostridia	0	0.284	0	100	0.0312884
	Deltaproteobacteria	0.0187	0.4085	4.37734	95.6227	0.0704886
	Alphaproteobacteria	0	0.62	0	100	0.0765303
Phylum	Proteobacteria	0.00971	0.14042	6.46773	93.5323	0.230053
	Firmicutes	0.00104	0.08296	1.2381	98.7619	0.144641
	Actinobacteria	0	0.503	0	100	0.112957
	Bacteroidetes	0.00502	0.16882	2.88771	97.1123	0.0667682
	Cyanobacteria/Chloroplast	0	0.585	0	100	0.0168563
ASV	ASV1_Pelomonas	0.627	0.922	40.4777	59.5223	0.382042
	ASV2_Lactobacillus	0	1.36	0	100	0.135118
	ASV4_Pelomonas	0.361	0.638	36.1361	63.8639	0.360244
	ASV6_Streptococcus	3.13e-15	1.17	2.67521e-13	100	0.0874806
	ASV7_Lactobacillus	0	1.1	0	100	0.0876746
	ASV8_Propionibacterium	0	0.778	0	100	0.156022
	ASV9_Staphylococcus	0	0.745	0	100	0.0986923
	ASV10_Corynebacterium	2.02e-15	0.655	3.08397e-13	100	0.129795
	ASV12_Flavobacterium	4.81e-17	0.681	7.06314e-15	100	0.012311
	ASV13_Uncl. Porphyromonadaceae	3.48e-12	0.898	3.87528e-10	100	0.102921
	ASV15_Tepidimonas	2.96e-15	0.817	3.62301e-13	100	0.102934
	ASV17_Uncl. Bacteroidetes	0.0056	0.811	0.68577	99.3142	0.0517865
	ASV21_Lactobacillus	0	0.825	0	100	0.0756733

## Sheet: Table S5
Table S5. Sources of variation for CMM-QMP traits.
Abbreviations: Uncl. = unclassified
	CMM-QMP	Variance component		% Total Variance		Fixed Structure
Rank	Trait	Cage	Residual	Cage	Residual	R2m
Genus	Pelomonas	0.26	0.712	26.749	73.251	0.335713
	Lactobacillus	0	1.16	0	100	0.171931
	Streptococcus	0.025	0.982	2.48262	97.5174	0.0534595
	Propionibacterium	0	0.571	0	100	0.11157
	Staphylococcus	0	0.687	0	100	0.103145
	Corynebacterium	0	0.609	0	100	0.102973
	Micrococcus	0	0.593	0	100	0.0280474
	Eisenbergiella	0	0.881	0	100	0.0516058
	Bacteroides	0	0.783	0	100	0.0259219
	Oscillibacter	0	0.844	0	100	0.102525
	Uncl. Lachnospiraceae	0	0.771	0	100	0.0821281
	Uncl. Porphyromonadaceae	0	0.944	0	100	0.0976307
	Uncl. Ruminococcaceae	0	0.834	0	100	0.074731
	Uncl. Bacteroidales	0	0.958	0	100	0.110743
	Uncl. Clostridiales	0	0.724	0	100	0.055276
	Uncl. Bacteroidetes	0.049	0.623	7.29167	92.7083	0.0372644
	Uncl. Bacteria	0	0.592	0	100	0.0161765
Family	Comamonadaceae	0.0162	0.4676	3.34849	96.6515	0.260212
	Lactobacillaceae	0	1.23	0	100	0.145589
	Streptococcaceae	0	0.975	0	100	0.0544389
	Propionibacteriaceae	0	0.396	0	100	0.100421
	Staphylococcaceae	0.0252	0.494	4.85362	95.1464	0.0951991
	Corynebacteriaceae	0	0.479	0	100	0.0979213
	Flavobacteriaceae	0.000734	0.328129	0.223193	99.7768	0.030894
	Porphyromonadaceae	0	0.885	0	100	0.0873323
	Burkholderiales incertae sedis	0	0.327	0	100	0.104841
	Micrococcaceae	0.00939	0.42594	2.15698	97.843	0.0918995
	Lachnospiraceae	0	0.741	0	100	0.0957581
	Moraxellaceae	0	0.41	0	100	0.0650433
	Enterobacteriaceae	0.0396	0.3415	10.391	89.609	0.187267
	Ruminococcaceae	0	0.793	0	100	0.102683
	Microbacteriaceae	0.00646	0.35072	1.80861	98.1914	0.0257537
	Sphingomonadaceae	0	0.36	0	100	0.0148649
Order	Burkholderiales	0.0454	0.2808	13.9178	86.0822	0.221959
	Lactobacillales	0	1.06	0	100	0.122734
	Pseudomonadales	0	0.581	0	100	0.0655378
	Actinomycetales	0	0.39	0	100	0.12112
	Bacillales	0	0.431	0	100	0.0666315
	Flavobacteriales	0.00395	0.35277	1.10731	98.8927	0.0365824
	Bacteroidales	0.00498	0.95211	0.520327	99.4797	0.0775873
	Clostridiales	0	0.553	0	100	0.0955634
	Enterobacteriales	0.0339	0.3917	7.96523	92.0348	0.121313
	Sphingomonadales	0	0.379	0	100	0.0161589
	Rhizobiales	0.0208	0.3503	5.60496	94.395	0.0171748
Class	Betaproteobacteria	0.0396	0.2752	12.5794	87.4206	0.214724
	Bacilli	0	0.57	0	100	0.0786975
	Gammaproteobacteria	0	0.387	0	100	0.010857
	Actinobacteria	0	0.278	0	100	0.0594037
	Flavobacteriia	0	0.38	0	100	0.0303336
	Bacteroidia	0.0049	0.9376	0.519894	99.4801	0.0866324
	Clostridia	0	0.517	0	100	0.0967886
	Deltaproteobacteria	0.0203	0.6088	3.22683	96.7732	0.0743281
	Alphaproteobacteria	0	0.417	0	100	0.0283543
Phylum	Proteobacteria	0.0146	0.2039	6.68192	93.3181	0.0491696
	Firmicutes	0	0.334	0	100	0.156497
	Actinobacteria	0	0.269	0	100	0.0871562
	Bacteroidetes	0.0108	0.478	2.20949	97.7905	0.0990813
	Cyanobacteria/Chloroplast	0	0.381	0	100	0.0153731
ASV	ASV1_Pelomonas	0.271	0.512	34.6105	65.3895	0.37105
	ASV2_Lactobacillus	0	1.01	0	100	0.149234
	ASV4_Pelomonas	0.124	0.332	27.193	72.807	0.320977
	ASV6_Streptococcus	0	0.787	0	100	0.0903363
	ASV7_Lactobacillus	0	0.762	0	100	0.0973676
	ASV8_Propionibacterium	0.0145	0.3563	3.91046	96.0895	0.115966
	ASV9_Staphylococcus	0.00533	0.34438	1.52412	98.4759	0.0761679
	ASV10_Corynebacterium	0	0.308	0	100	0.105413
	ASV12_Flavobacterium	0.0216	0.6502	3.21524	96.7848	0.124367
	ASV13_Uncl. Porphyromonadaceae	0	0.569	0	100	0.0296388
	ASV15_Tepidimonas	0	0.423	0	100	0.176322
	ASV17_Uncl. Bacteroidetes	0	0.412	0	100	0.0609372
	ASV21_Lactobacillus	0.0042	0.3857	1.0772	98.9228	0.102718

## Sheet: Table S6
Table S6. Sources of variation for ddPCR-DNA/RNA traits.
	ddPCR-DNA/RNA	Variance component		% Total Variance		Fixed Structure
	Trait	Cage	Residual	Cage	Residual	R2m
DNA	Lactobacillus	6.653e-17	0.5594	0	100	0.0134786
	Pelomonas	2.439e-17	0.801	0	100	0.000113983
RNA	Lactobacillus	4.503e-17	0.9007	0	100	0.160099
	Pelomonas	0.003274	0.322789	1	99	0.0648621
