# Supplementary material for: Genome-wide mapping of gene-microbe interactions in the murine lung microbiota based on quantitative microbial profiling
Source: Anim Microbiome. 2023 Jun 1;5:31. doi: 10.1186/s42523-023-00250-y (PMC10234247; doi:10.1186/s42523-023-00250-y)
Supplement: Supplementary file 3 — Additional file 3: Table S7. QTL mapping statistics for CMM-RA, CMM-QMP, and ddPCR-DNA/RNA with significant and suggestive associations. [file 42523_2023_250_MOESM3_ESM.xlsx]

## Sheet: Table S7
Table S7. QTL mapping statistics for CMM-RA, CMM-QMP, and ddPCR-DNA/RNA with significant and suggestive associations.
Abbreviations: Uncl. = unclassified, Chr = chromosome, LOD = logarithm of odds, CI = confidence interval
Type	Taxon	Trait	Chr	Peak SNP	Position	LOD	Cl (Mb)	Phenotypic variance	Significance
CMM-RA	Class	Bacteroidia	4	UNC8384629	142.079	5.627	1.288	10.1548	Suggestive
	Order	Bacillales	6	UNC10844909	33.1897	5.712	0.823	10.3005	Suggestive
		Bacteroidales	4	UNC8384629	142.079	5.627	1.288	10.1548	Suggestive
		Enterobacteriales	1	UNC1088683	89.0752	5.48963	1.789	9.91942	Significant
	Family	Lactobacillaceae	17	UNC28307065	72.5154	5.40504	1.641	9.7743	Suggestive
		Enterobacteriaceae	1	UNC1088683	89.0752	5.48963	1.789	9.91942	Significant
	Genus	Uncl. Bacteroidales	5	UNC10015185	119.361	5.41659	2.227	9.79413	Suggestive
CMM-QMP	Phylum	Proteobacteria	2	UNC3980085	131.534	5.32807	3.012	9.79589	Suggestive
	Class	Deltaproteobacteria	1	UNC1143014	93.3756	6.0289	1.718	11.0109	Significant
	Genus	Pelomonas	11	UNC20541010	121.739	4.41833	0.082	8.19397	Significant
		Streptococcus	16	JAX00427186	87.9756	4.85348	1.2697	8.96373	Significant
	ASV	ASV8_Propionibacterium	14	UNC24933570	123.71	6.35904	2.9709	11.5775	Significant
ddPCR-DNA	Genus	Lactobacillus	1	UNC1677482	132.96	6.37743	1.652	11.4285	Significant
ddPCR-RNA	Genus	Pelomonas	4	UNC6891976	23.4303	5.74346	3.596	10.3535	Significant
