# Supplementary material for: Genome-wide mapping of gene-microbe interactions in the murine lung microbiota based on quantitative microbial profiling
Source: Anim Microbiome. 2023 Jun 1;5:31. doi: 10.1186/s42523-023-00250-y (PMC10234247; doi:10.1186/s42523-023-00250-y)
Supplement: Supplementary file 4 — Additional file 4: Table S8. Average number of reads from each step of the DADA2 pipeline. [file 42523_2023_250_MOESM4_ESM.xlsx]

## Sheet: Table S8
Table S8. Average number of reads from each step of the DADA2 pipeline.
	Average read counts (n=242)
	Input	Filtered	Denoised	Merged	Tabled	Nonchim
DNA	11800.5	438.872	428.401	431.723	367.831	366.574
RNA	55271.9	48604.3	48187.4	48429.2	43295	42537
